# Supplementary material for: Associations Between Maximal Passive Knee Extension and Sagittal Plane Kinematic Patterns in Children with Spastic Cerebral Palsy: A Longitudinal Study
Source: J Clin Med. 2025 Dec 3;14(23):8567. doi: 10.3390/jcm14238567 (PMC12693222; doi:10.3390/jcm14238567)
Supplement: Supplementary file 1 [file jcm-14-08567-s001.zip]

Archive with 1 entries (1 files):
- jcm-3916835-supplementary.pdf
